# Supplementary material for: Genome-Wide Identification and Transcriptomic Analysis of MicroRNAs Across Various Amphioxus Organs Using Deep Sequencing
Source: Front Genet. 2019 Sep 26;10:877. doi: 10.3389/fgene.2019.00877 (PMC6775235; doi:10.3389/fgene.2019.00877)
Supplement: Supplementary File 1 — Taqman probe information of randomly selected miRNAs used in qRT-PCR analysis. [file Presentation_1.zip]

Archive with 10 entries (10 files):
- Supplementary File 1.XLSX
- Supplementary File 10.XLSX
- Supplementary File 2.XLSX
- Supplementary File 3.JPEG
- Supplementary File 4.JPEG
- Supplementary File 5.XLSX
- Supplementary File 6.xlsx
- Supplementary File 7.pdf
- Supplementary File 8.XLSX
- Supplementary File 9.XLSX
