# Supplementary material for: Genome-Wide Identification and Transcriptomic Analysis of MicroRNAs Across Various Amphioxus Organs Using Deep Sequencing
Source: Front Genet. 2019 Sep 26;10:877. doi: 10.3389/fgene.2019.00877 (PMC6775235; doi:10.3389/fgene.2019.00877)
Supplement: Supplementary File 1 — Taqman probe information of randomly selected miRNAs used in qRT-PCR analysis. [file Presentation_1.zip › Supplementary File 1.XLSX]

## Sheet: Sheet1
Supplementary File 1
mature miRBase ID	miRBase Accession Number	Sequence	Assay ID	PN
bbe-let-7a-5p	MIMAT0031568	ugagguaguagguuguauaguu	000377	4427975
bbe-miR-1-5p	MIMAT0031592	uggaauguaaagaaguauguau	002222	4427975
bbe-miR-7-5p	MIMAT0031714	uggaagacuagugauuuuguugu	000268	4427975
bfl-miR-9-5p	MIMAT0009465	ucuuugguuaucuagcuguaug	001089	4427975
bfl-miR-100-5p	MIMAT0009481	aacccguagauccgaacuugugu	006584_mat	4440886
bbe-miR-124-3p	MIMAT0031578	uaaggcacgcggugaaugccaa	002245	4427975
bfl-miR-133	MIMAT0009484	ugguccccuucaaccagcugua	006125_mat	4440886
bbe-miR-200c-3p	MIMAT0031610	uaacacugucugguaaugauga	005787_mat	4440886
internal cotrol gene U6	NR_004394	gtgctcgcttcggcagcacatatactaaaattggaacgatacagagaagattagcatggcccctgcgcaaggatgacacgcaaattcgtgaagcgttccatatttt	001973	4427975
