# Supplementary material for: Genome-Wide Identification and Transcriptomic Analysis of MicroRNAs Across Various Amphioxus Organs Using Deep Sequencing
Source: Front Genet. 2019 Sep 26;10:877. doi: 10.3389/fgene.2019.00877 (PMC6775235; doi:10.3389/fgene.2019.00877)
Supplement: Supplementary File 1 — Taqman probe information of randomly selected miRNAs used in qRT-PCR analysis. [file Presentation_1.zip › Supplementary File 10.XLSX]

## Sheet: Sheet1
Supplementary File 10
Tissues	miRNA	Target gene description
Skin	bbe-miR-182a-3p	endoplasmic reticulum-Golgi intermediate compartment protein 2-like
		laminin subunit alpha-like isoform X2
		alpha-2-macroglobulin
		Rh-related protein
		calmodulin-related protein 3
		Rel-like protein
	bbe-miR-182a-5p	DNA topoisomerase 3-alpha
		myosin phosphatase Rho-interacting protein
		DNA topoisomerase 2-alpha
		Hox10
		dystrobrevin beta
		smoothend-like protein protein
		heat shock protein 70
		calcium-activated potassium channel subunit alpha-1
		NLR protein
	bbe-miR-182b-3p	atrial natriuretic peptide receptor 1-like
		mitogen-activated protein kinase kinase kinase kinase 3
		protein kinase C alpha
		calmodulin-related protein 3
		Rh-related protein
		sodium-dependent multivitamin transporter
		calcium/calmodulin-dependent protein kinase type II subunit gamma
		smoothend-like protein protein
		E3 ubiquitin-protein ligase HUWE1-like
		muscle M-line assembly protein
	bbe-miR-182b-5p	amphinetrin
		c-type lectin 3
		DNA topoisomerase 2-alpha
		mucin-2-like
		tumor necrosis factor receptor superfamily member 11A
	bbe-miR-182c-5p	Fas-associated death domain protein
		toll-like receptor 4
		growth factor receptor-bound protein
		calcium-activated potassium channel subunit alpha-1
		Collagen alpha-1(XII) chain
		muscleblind-like protein 1-like
		E3 SUMO-protein ligase PIAS2
	bbe-miR-182d-3p	predicted vertebrate-like dopamine D1-like G-protein coupled receptor
		carbohydrate sulfotransferase 14
		ubiquitin-like modifier-activating enzyme 6-like
		sodium-dependent multivitamin transporter
		transcription factor E2F6-like
		retinol dehydrogenase, retinaldehyde reductase
Ovary	bbe-miR-2068-5p	low-density lipoprotein receptor-related protein 2
		nuclear hormone receptor RXR
		reactive oxygen species modulator 1
		asparagine synthetase domain-containing protein 1
		lipoxygenase 2
		Piwi-like 1 protein
	bbe-miR-4873-5p	mitogen-activated protein kinase kinase kinase 15
		WD repeat-containing protein 26
		ubiquitin-like modifier-activating enzyme 6
		G patch domain-containing protein 8
		DNA replication ATP-dependent helicase/nuclease DNA2
		Neurogenic locus notch-like protein 3
Notochord	bbe-miR-2068-3p	multiple epidermal growth factor-like domains protein 11
		stem cell leukemia transcription factor
		Myoferlin
		Craniofacial development protein 2
		methyltransferase-like protein 2
		Insulin-like growth factor 1
		receptor-type tyrosine-protein phosphatase beta
		bone morphogenetic protein 3
	bbe-miR-4889b-3p	stabilin-2
		intraflagellar transport protein 52 homolog
		SCO-spondin-like
		notochord homeobox-like protein
		Synaptonemal complex protein 1
		muscle, skeletal receptor tyrosine-protein kinase
		kringle-containing transmembrane protein 1
Nerve cord	bbe-miR-124-3p	transcription cofactor vestigial-like protein 4-like
		constitutive coactivator of PPAR-gamma-like protein 1
		microsomal retinol dehydrogenase 2
		fibrillin-1
		C1q1
	bbe-miR-124-5p	forkhead box protein P1
		EF hand calcium binding protein
		transcription factor GATA123
	bbe-miR-137-3p	complement factor H
		adult brain protein 239-like protein
		dedicator of cytokinesis protein 9
		calcineurin A protein catalytic subunit
		huntingtin
	bbe-miR-153-3p	neuralized-like protein 4
		autism susceptibility gene 2 protein
		transferrin-like protein
		fibroblast growth factor receptor
		polyamine oxidase
	bbe-miR-183-5p	flocculation protein FLO11-like
		intermediate filament protein C2
		TNF receptor-associated factor 6
	bbe-miR-2061-5p	regulator of G-protein signaling 7
		novel insect-like dopamine D1-like G-protein coupled receptor
		dopamine D1/beta receptor
		sodium-dependent multivitamin transporter
		neurogenic locus protein delta-like
		Neurogenic locus notch-like protein 3
		fibroblast growth factor receptor
	bbe-miR-219-3p	AP-2 complex subunit alpha-2
		runt protein
		integrator complex subunit 7
		fibrillin-2-like protein
		estrogen receptor-related receptor long isoform
	bbe-miR-219-5p	neogenin-like
		fibroblast growth factor receptor
		calcium/calmodulin-dependent protein kinase type II delta chain
		cation-dependent mannose-6-phosphate receptor-like
		Pax6
		retinol dehydrogenase, retinaldehyde reductase
		interferon regulatory factor 5
		interferon regulatory factor 2
		calcium-activated potassium channel subunit alpha-1 protein
	bbe-miR-252a-3p	small G protein signaling modulator 3
		interferon regulatory factor 4
		glutamate receptor 1
		phospholipase DDHD1
		complement component factor B/C2
		lysyl oxidase like 1 precursor
		promethin
	bbe-miR-252a-5p	calbindin-32-like
		BarH-like homeobox protein
		WD repeat-containing protein 6-like
		MLX-interacting protein-like
		extracellular matrix-related protein
		dual specificity mitogen-activated protein kinase kinase 5
		spindle assembly abnormal protein 6 homolog
		SH2 domain-containing protein 3C
		IkB kinase
	bbe-miR-252b-3p	golgin subfamily A member 4-like
		cyclic AMP-dependent transcription factor ATF-3
		hyaluronan mediated motility receptor
	bbe-miR-252b-5p	cAMP-specific 3',5'-cyclic phosphodiesterase 4C-like
		O(6)-methylguanine-induced apoptosis 2-like
		nuclear mitotic apparatus protein 1
		paired box protein Pax-2 beta isoform
		retinoic acid receptor responder protein 3-like
		neurogenic locus notch homolog protein 2
	bbe-miR-4860-3p	oncoprotein-induced transcript 3 protein-like
		SoxB2
		Neurogenic locus notch-like protein 3
		dedicator of cytokinesis protein 1
		Q50 paired-like homeodomain transcription factor
		TGF-beta receptor type-2 precursor
		Bb-cadherin
	bbe-miR-4860-5p	Caspase recruitment domain-containing protein 11
		hexokinase
		transforming growth factor beta induced protein
		ADP ribosylation factor
		AmphiHox4
	bbe-miR-4861-3p	opsin
		Pax3/7
		Npas1/Npas3-like protein, partial
		thyroid hormone receptor
		tissue inhibitor of metalloproteases 2, TIMP2
		receptor interacting protein kinase 1a
		E3 ubiquitin-protein ligase HUWE1-like
	bbe-miR-4865-3p	receptor tyrosine-protein kinase erbB-4-like
		regulator of G-protein signaling 7
		parathyroid hormone receptor-like protein bf98C
		transport and Golgi organization protein 6 homolog
		DNA repair protein RAD51 homolog 2
		NHS-like protein 1
		DNA excision repair protein ERCC-6-like
		mitogen-activated protein kinase 3
	bbe-miR-4874-5p	microsomal retinol dehydrogenase 1
		LIM class homeodomain transcription factor, apterous subclass
		paired box protein Pax-2 beta isoform
		PQRFa peptide receptor 1
		F-box/WD repeat-containing protein 2
		tudor domain-containing 7
		receptor activity modifying protein 3
		MAPK/MAK/MRK overlapping kinase-like
		transcription activator BRG1-like isoform X4
		small G protein signaling modulator 3
	bbe-miR-4876-3p	intermediate filament protein B1
		jak2
		MEC2-like protein
		Mnx homeodomain protein
		neurotrophic tyrosine kinase receptor precursor
		NLR protein
		nuclear hormone receptor RXR
		Pax6
		calcium/calmodulin-dependent protein kinase type II subunit gamma isoform X5
		copine-5 isoform X2
		ELKS/Rab6-interacting/CAST family member 1 isoform X3
		flocculation protein FLO11-like
		lysosomal alpha-glucosidase-like isoform X1
		Smad4
		transforming growth factor beta induced protein
	bbe-miR-4904-3p	intermediate filament protein C2
		KIF4A protein
		LINE-1 retrotransposable element ORF2 protein
		paired box protein Pax-2 beta isoform
		neurogenic locus notch homolog protein 1-like
		neurogenic locus notch homolog protein 2
		paxillin-like isoform X2
		zinc finger protein castor homolog 1
		serine/threonine-protein kinase 17A
	bbe-miR-4904-5p	intermediate filament protein B1
		LIM class homeodomain transcription factor, islet subclass
		vertebrate-like dopamine D1-like G-protein coupled receptor
		chondroitin sulfate proteoglycan 4-like
		collagen alpha-1(XXIII) chain
		collagen alpha-1(I) chain-like
		pre-mRNA-processing-splicing factor 8
		Wnt11
	bbe-miR-4928-3p	Ikaros-like protein
		intermediate filament protein C2
		LGP2
		paired box protein Pax-2 beta isoform
		Pax6
		DNA repair protein RAD51 homolog 2 isoform X1
		Sry-like protein C
		RISC-loading complex subunit TARBP2
		MAM and LDL-receptor class A domain-containing protein 2-like
	bbe-miR-9-3p	wnt-2 protein
		thioredoxin
		phospholipid-transporting ATPase IF
		ubiquitin carboxyl-terminal hydrolase 20
		ras-responsive element-binding protein 1
	bbe-miR-9-5p	intermediate filament protein C2
		Neurogenic locus notch-like protein 3
		Pax6
		TGFB1 - Transforming growth factor beta-1 precursor
		zic family member
	bbe-miR-96-3p	katanin p60 ATPase-containing subunit A-like 2
		calmodulin
		histone deacetylase 6
		mannosyl-oligosaccharide 1,2-alpha-mannosidase IA-like
		nuclear anchorage protein 1-like
		receptor tyrosine-protein kinase erbB-4-like
		receptor-interacting serine/threonine-protein kinase 1-like isoform X2
		tissue factor pathway inhibitor-like
		smoothend-like protein protein
		transcription factor Homeobox gene
		uncoupling protein
		Wnt14 protein
		winged helix nude
Muscle	bbe-miR-1-5p	calcium/calmodulin-dependent protein kinase type II subunit gamma
		calmodulin
		E3 ubiquitin-protein ligase HUWE1-like
		mesoderm induction early response protein 1-like
		mitogen-activated protein kinase kinase kinase kinase 3
		voltage-dependent L-type calcium channel subunit alpha-1C
		von Willebrand factor A domain-containing protein 5B2
		Rel-like protein
		tudor domain-containing 7 protein
		troponin
		transforming growth factor beta
	bbe-miR-133-3p	polyamine oxidase
		1-phosphatidylinositol 4,5-bisphosphate phosphodiesterase classes I and II
		acetylserotonin O-methyltransferase
		acyl-CoA dehydrogenase family member 9, mitochondrial-like
		ADP-ribosylation factor-like protein 15-like
		cAMP-specific 3',5'-cyclic phosphodiesterase 4C-like
		cytochrome c oxidase protein 20 homolog
		dolichyl-phosphate beta-glucosyltransferase-like
		muscle M-line assembly protein unc-89-like
		transcription factor GATA123
		ubiquitin conjugation factor E4 B
		lysosomal alpha-glucosidase-like
	bbe-miR-133-5p	1-phosphatidylinositol 4,5-bisphosphate phosphodiesterase eta-2
		A-kinase anchor protein 9-like
		GA-binding protein subunit beta-1-like
		kin of IRRE like b
		collagen alpha-2(IV) chain-like
		microfibrillar-associated protein 1
	bbe-miR-2057-5p	calcium/calmodulin-dependent protein kinase type II subunit gamma
		calcium-activated potassium channel subunit alpha-1
		FAS-associated factor 1
		MAPK/MAK/MRK overlapping kinase-like
		Sugar phosphate exchanger 2
		thioredoxin peroxidase
		transforming growth factor beta
	bbe-miR-2058-5p	vesicle-associated membrane protein-associated protein
		thioredoxin peroxidase
		SIX class homeodomain transcription factor
		WD repeat-containing protein 78
		vacuolar protein sorting-associated protein 8 homolog
		tyrosine-protein phosphatase non-receptor type 11-like
		receptor-type tyrosine-protein phosphatase beta
		E3 ubiquitin-protein ligase HUWE1-like
		DNA repair protein XRCC3-like
		FH1/FH2 domain-containing protein 3 isoform X3
	bbe-miR-4859-3p	microtubule-associated protein 1A
		intermediate filament protein D1
		ADP-ribosylation factor GTPase-activating protein 2-like
		alanine--tRNA ligase, cytoplasmic
		BCL-6 corepressor
		calcineurin A protein catalytic subunit
		double C2-like domain-containing protein beta
		E3 ubiquitin-protein ligase CBL-like
		E3 ubiquitin-protein ligase HUWE1-like
		E3 ubiquitin-protein ligase MARCH6
		heat shock factor protein 1 isoform X2
		NAD-dependent protein deacylase-like
		Stress-induced-phosphoprotein 1
	bbe-miR-4878-5p	ladybird-like homeobox protein
		ATP-dependent RNA helicase DHX36
		calcium-activated potassium channel subunit alpha-1
		cell surface glycoprotein 1-like
		dystrophin
		E3 ubiquitin-protein ligase MURF2
		elongation factor 2-like
		gamma-butyrobetaine dioxygenase-like
		muscleblind-like protein 1-like
		phosphatidylinositol 4-phosphate 5-kinase type-1 gamma-like
		tektin-3
Intestine	bbe-miR-10c-5p	microtubule-associated protein 1A
		Mucin-2
		NLR protein
		lysine-specific demethylase 5A
		mitogen-activated protein kinase kinase kinase kinase 3
		methyltransferase-like protein 2
		Tyrosine-protein kinase CSK
	bbe-miR-2070-5p	mannose-binding lectin associated serine protease-1
		Mucin-2
		nuclear receptor coactivator-like protein
		E3 ubiquitin-protein ligase RNF19A-like
		E3 ubiquitin-protein ligase UBR4
		FSD1-like protein isoform X4
		haloacid dehalogenase-like hydrolase domain-containing protein 2
		hyaluronan mediated motility receptor
		protein-methionine sulfoxide oxidase MICAL3
		glucoside xylosyltransferase 1-like
		ran GTPase-activating protein 1
		WD repeat-containing protein 27-like
		Werner syndrome ATP-dependent helicase
		Xylose isomerase
Hepatic caecum	bbe-miR-242-5p	intelectin-like protein
		LGP2
		lipoxygenase 2
		forkhead box protein P2
		tankyrase-1-like
		solute carrier family 6, member 5
	bbe-miR-31-3p	Kielin/chordin-like protein
		52 kDa repressor of the inhibitor of the protein kinase-like
		E3 ubiquitin-protein ligase HERC2
		E3 ubiquitin-protein ligase HUWE1-like
		MAM and LDL-receptor class A domain-containing protein 2-like
		mediator of DNA damage checkpoint protein 1-like
		winged helix/forkhead transcription factor AmphiFoxQ2
		zona pellucida domain-containing protein 2
		stromal cell derived factor 2-like protein
		ubiquitin-fold modifier 1
		Histone lysine demethylase NO66
	bbe-miR-31-5p	Kinesin-like protein KIF28P
		Mucin-2
		NLR protein
		ADP-ribosylation factor-binding protein GGA3-like isoform X2
		cAMP-specific 3',5'-cyclic phosphodiesterase 4C-like isoform X3
		E3 ubiquitin-protein ligase MIB1-like
		E3 ubiquitin-protein ligase RNF213-like isoform X4
		E3 ubiquitin-protein ligase Su(dx)-like isoform X1
		E3 ubiquitin-protein ligase TRAF7 isoform X2
		forkhead box protein P1 isoform X2
		hepatocyte growth factor-regulated tyrosine kinase substrate isoform X2
		TRAF-type zinc finger domain-containing protein 1-like
		slit homolog 2 protein precursor
	bbe-miR-375-3p	Lysosomal alpha-glucosidase
		MyoD
		NLR protein
		tyrosine-protein kinase Src42A
		metabotropic glutamate receptor 7
		iron-sulfur cluster assembly 2 homolog, mitochondrial
		condensin-2 complex subunit G2-like
	bbe-miR-4856a-5p	Mucin-2
		intermediate filament protein A3
		Mucin-2
		amine oxidase [flavin-containing] A-like
		ELKS/Rab6-interacting/CAST family member 1 isoform X3
		insulin-degrading enzyme isoform X1
		mitochondrial substrate carrier family protein ucpB
		mitogen-activated protein kinase kinase kinase 15 isoform X6
		multidrug resistance-associated protein 4
		polyserase-2
		phospholipase B1, membrane-associated-like
		adenosylhomocysteinase 3
		receptor tyrosine-protein kinase erbB-4-like
		serine/threonine-protein kinase BRSK2
		serine/threonine-protein kinase PAK 1
		serine/threonine-protein phosphatase 6 regulatory ankyrin repeat subunit B-like
		thioredoxin peroxidase
	bbe-miR-4857-5p	NLR protein
		Npas1/Npas3-like protein
		Phosphatidate phosphatase PPAPDC1A
		phospholipase A2 group XII
		C2 domain-containing protein 3-like
		cAMP-specific 3',5'-cyclic phosphodiesterase 4C-like isoform X3
		complement receptor type 2-like
		E3 ubiquitin-protein ligase RNF213-like isoform X2
		E3 ubiquitin-protein ligase TRIP12 isoform X2
		glutamine-rich protein 2
		lipoxygenase homology domain-containing protein 1-like isoform X4
		phosphorylase b kinase regulatory subunit beta isoform X5
		regulating synaptic membrane exocytosis protein 2 isoform X2
		serine/threonine-protein kinase Nek9-like
		threonine synthase-like 2 isoform X1
		2'-deoxynucleoside 5'-phosphate N-hydrolase 1
		1,2-dihydroxy-3-keto-5-methylthiopentene dioxygenase
		toll-like receptor 4
		Tyrosine-protein kinase Src42A
		transcription factor SoxE
	bbe-miR-4868a-3p	insulin-like growth factor
		Intraflagellar transport protein 22-like
		lipoxygenase 2
		mitochondrial malate dehydrogenase precursor
		autophagy-related protein 13 isoform X4
		insulin-like growth factor 1 receptor
		TAK1-binding protein
	bbe-miR-4868b-3p	insulin-like growth factor
		lipoxygenase 2
		mitochondrial malate dehydrogenase precursor
		angiogenic factor with G patch and FHA domains 1
		insulin-degrading enzyme isoform X1
		NADH dehydrogenase [ubiquinone] 1 alpha subcomplex subunit 4
	bbe-miR-4868c-3p	IkB kinase
		Integrase/recombinase xerD-like
		LGP2
		A-kinase anchor protein 9-like
		CUGBP Elav-like family member 4 isoform X1
		CUGBP Elav-like family member 4 isoform X3
		tumor necrosis factor receptor-associated factor 2
		rap guanine nucleotide exchange factor 4-like
	bbe-miR-4869-5p	Kinesin-like protein KIF28P
		low-density lipoprotein receptor-related protein 2
		NLR protein
		ornithine decarboxylase 1
		polyamine oxidase
		1-phosphatidylinositol 4,5-bisphosphate phosphodiesterase eta-2
		complement receptor type 2-like
		E3 ubiquitin-protein ligase MIB2-like isoform X2
		heat shock factor protein 1
		SUMO-activating enzyme subunit 1
		Tyrosine-protein kinase Src42A
Gill	bbe-miR-135a-5p	Pax1/9
		1-phosphatidylinositol 4,5-bisphosphate phosphodiesterase gamma-1-like
		2-hydroxy-3-oxopropionate reductase-like
		ATP-dependent RNA helicase DHX36
		cGMP-dependent protein kinase 1 isoform X1
		constitutive coactivator of PPAR-gamma-like protein 1
		gamma-butyrobetaine dioxygenase-like isoform X2
		heat shock factor protein 1 isoform X2
		palmitoyltransferase ZDHHC17
		peripheral plasma membrane protein CASK isoform X9
		transportin-1
		Sushi, von Willebrand factor type A, EGF and pentraxin domain-containing protein 1
	bbe-miR-135b-5p	interferon regulatory factor 5
		NLR protein
		winged helix/forkhead transcription factor FoxM
		zona pellucida domain-containing protein 4
		tumor necrosis factor receptor-associated factor 6
		suppressor of fused-like protein
		oxysterol-binding protein-related protein 8-like isoform X6
		coatomer subunit alpha isoform X1
		DNA repair endonuclease XPF
	bbe-miR-193b-3p	NGFI-A-binding protein 1-like
		pleckstrin homology domain-containing family D member 1-like
		SHC-transforming protein 1-like
		tyrosine-protein kinase RYK
		transmembrane protein 135
		winged helix/forkhead transcription factor FoxQ1
	bbe-miR-200a-3p	mucin 11A
		neurotrophic tyrosine kinase receptor precursor
		T-box protein AmphiTbx1/10
		toll-like receptor 3-like
		titin
		muscleblind-like protein 1 isoform X10
		liprin-beta-1 isoform X4
		histone-lysine N-methyltransferase SUV39H1-A-like
	bbe-miR-2013-3p	iroquois B
		katanin p60 ATPase-containing subunit A-like 2
		Lysosomal alpha-glucosidase
		MEC2-like protein
		mucin-associated surface protein (MASP)
		NocA-like transcription factor
		nuclear hormone receptor RXR
		vasopressin-neurophysin protein
		transcription factor GATA123
		WD repeat and SOCS box-containing protein 1
	bbe-miR-2063-5p	katanin p60 ATPase-containing subunit A-like 2
		kinesin-like protein KIF15
		balbiani ring protein 3-like
		dihydropyrimidinase
		E3 ubiquitin-protein ligase RNF19A-like isoform X4
		E3 ubiquitin-protein ligase RNF213-like isoform X2
		E3 ubiquitin-protein ligase TRIP12 isoform X2
		regulator of G-protein signaling 7
		WD repeat-containing protein 6-like
		tumor necrosis factor receptor-associated factor 6
	bbe-miR-2071-3p	NifU-like protein
		notochord actin
		patched protein-like protein
		forkhead box protein P1 isoform X2
		E3 ubiquitin-protein ligase synoviolin-like
		lysine-specific demethylase 6B
		peroxidasin-like protein
		peroxisomal membrane protein 11C-like
		phosphatidylinositol 3,4,5-trisphosphate 5-phosphatase 2-like isoform X1
		tumor necrosis factor receptor-associated factor 6
	bbe-miR-2071-5p	myosin heavy chain
		nuclear lamin
		paired box protein Pax-2 beta isoform
		AP-2 complex subunit alpha-2 isoform X1
		bromodomain-containing protein 8 isoform X5
		copine-5 isoform X2
		deoxynucleoside triphosphate triphosphohydrolase SAMHD1
		vasopressin-neurophysin protein
		WD repeat and SOCS box-containing protein 1
		WD repeat-containing protein 26 isoform X5
		RNA binding protein fox-1 homolog 3 isoform X3
	bbe-miR-216-5p	intermediate filament protein B1
		lipoxygenase 1
		leucine zipper protein
		neuralized PATS1
		disco-interacting protein 2 homolog C-like isoform X3
		plexin-A2
		piezo-type mechanosensitive ion channel component 1-like
	bbe-miR-217-5p	Phosphatidate phosphatase PPAPDC1A
		ATPase family AAA domain-containing protein 2-like
		high affinity cationic amino acid transporter 1-like
		leucine-rich repeat-containing protein 47
		methyltransferase-like protein 2-A
		smoothend-like protein protein
		RAS oncogene protein
		thyroid receptor-interacting protein 11-like isoform X4
	bbe-miR-278-5p	activating transcription factor 7-interacting protein 1-like
		cyclin-dependent kinase-like 2 isoform X3
		double-stranded RNA-specific adenosine deaminase
		E3 ubiquitin-protein ligase MIB1-like
		leucine-rich repeat-containing protein 40-like
	bbe-miR-281-3p	Nanos-like protein
		paired box protein Pax-2 beta isoform
		Polycomb group RING finger protein 3
		deoxycytidylate deaminase-like
		growth factor receptor-bound protein 2 isoform X2
		MKL/myocardin-like protein 2
		outer dense fiber protein 2-like
		run domain Beclin-1 interacting and cysteine-rich containing protein-like
		tumor protein D54-like isoform X1
		Smad1
		TIP30
	bbe-miR-281-5p	neuroblastoma RAS viral oncogene-like protein
		angiogenic factor with G patch and FHA domains 1
		NEDD8 ultimate buster 1-like
		transmembrane 6 superfamily member 1
		zonadhesin-like
		viperin
		mucin-5B-like
	bbe-miR-92b-3p	insect-like octopamine/tyramine G-protein coupled receptor
		LINE-1 retrotransposable element ORF2 protein
		double C2-like domain-containing protein beta isoform X3
		gamma-tubulin complex component 6
	bbe-miR-92b-5p	85/88 kDa calcium-independent phospholipase A2 isoform X2
		calcium-activated potassium channel subunit alpha-1 isoform X5
		F-box/LRR-repeat protein 7 isoform X2
		lateral signaling target protein 2 homolog
		leucine-zipper-like transcriptional regulator 1
		leucine-rich repeat and coiled-coil domain-containing protein 1-like
		nck-associated protein 5 isoform X1
		sine oculis-binding protein homolog isoform X2
		stress-induced-phosphoprotein 1
		terminal uridylyltransferase 4-like
	bbe-miR-92c-3p	interferon regulatory factor 8
		collagen alpha-1(IV) chain
		collagen alpha-1(XIII) chain isoform X13
		collagen alpha-1(XXIII) chain
		collagen alpha-1(XXV) chain isoform X4
		collagen alpha-1(XXVII) chain
		collagen alpha-2(IV) chain-like
		jouberin-like
		latrophilin-2 isoform X4
		collagen alpha-2(IV) chain-like
		RNA/RNP complex-1-interacting phosphatase
		small G protein signaling modulator 3
