# Supplementary material for: Genome-Wide Identification and Transcriptomic Analysis of MicroRNAs Across Various Amphioxus Organs Using Deep Sequencing
Source: Front Genet. 2019 Sep 26;10:877. doi: 10.3389/fgene.2019.00877 (PMC6775235; doi:10.3389/fgene.2019.00877)
Supplement: Supplementary File 1 — Taqman probe information of randomly selected miRNAs used in qRT-PCR analysis. [file Presentation_1.zip › Supplementary File 2.XLSX]

## Sheet: Sheet1
Supplementary File 2
	Nerve cord	Notochord	Skin	Intestine	Hepatic caecum	Muscle	Gill	Ovary
Total tags	34947979	36844916	37010719	36011802	35979698	35083104	37195480	37195480
3'adapter null	967590 (2.86%)	197364 (0.55%)	416582 (1.16%)	199345 (0.57%)	292868 (0.84%)	166650 (0.49%)	224286 (0.62%)	510661 (1.56%)
Insert null	15503 (0.05%)	5678 (0.02%)	10411 (0.03%)	13925 (0.04%)	37566 (0.11%)	11686 (0.03%)	24091 (0.07%)	7142 (0.02%)
5'adapter contaminants	7041 (0.02%)	12263 (0.03%)	6843 (0.02%)	18357 (0.05%)	8992 (0.03%)	10513 (0.03%)	7349 (0.02%)	7877 (0.02%)
PolyA	79 (0.00%)	94 (0.00%)	150 (0.00%)	53 (0.00%)	62 (0.00%)	901 (0.00%)	162 (0.00%)	111 (0.00%)
Clean tags	32455433 (95.90%)	34420499 (95.96%)	35185365 (97.72%)	34087465 (97.34%)	34365973 (98.40%)	32757932 (96.18%)	35548234 (98.05%)	32150188 (97.97%)
Total clean tags mapping to genome (%)	80.45	77.68	77.92	82.23	77.25	79.72	81.18	74.61
