# Supplementary material for: Genome-Wide Identification and Transcriptomic Analysis of MicroRNAs Across Various Amphioxus Organs Using Deep Sequencing
Source: Front Genet. 2019 Sep 26;10:877. doi: 10.3389/fgene.2019.00877 (PMC6775235; doi:10.3389/fgene.2019.00877)
Supplement: Supplementary File 1 — Taqman probe information of randomly selected miRNAs used in qRT-PCR analysis. [file Presentation_1.zip › Supplementary File 5.XLSX]

## Sheet: Sheet 1
Supplementary File 5
B. belcheri	B. floridae	Vertebrata
bbe-miR-124-5p	bfl-miR-124-5p	ccr-miR-124b,dre-miR-124-6-5p
bbe-miR-217-5p	bfl-miR-217	cgr-miR-217,oha-miR-217-5p,pma-miR-217a
bbe-miR-200b-5p	bfl-miR-200b,bfl-miR-200a	cpo-miR-200b-3p,pny-miR-200b,ssa-miR-200a-3p,ipu-miR-200c,dre-miR-200c-3p,pny-miR-200a
bbe-miR-129a-3p	bfl-miR-129a-3p	gga-miR-129-3p
bbe-miR-9-5p	bfl-miR-9-5p	gga-miR-9-5p,mze-miR-9,oha-miR-9-3p,ssa-miR-9a-5p,pol-miR-9b-5p,eca-miR-9a,ssc-miR-9-2,ssc-miR-9-1,mdo-miR-9c-3p,mmu-miR-9b-3p
bbe-miR-10c-5p	bfl-miR-10c	gmo-miR-10c-5p,pny-miR-10c,ssa-miR-10a-5p
bbe-miR-29a-3p	bfl-miR-29a-3p	gmo-miR-29c-3p,xtr-miR-29d,pma-miR-29a-3p
bbe-miR-200a-5p	bfl-miR-200a,bfl-miR-200b	ipu-miR-200c,dre-miR-200c-3p,cpo-miR-200b-3p,pny-miR-200b,ssa-miR-200a-3p
bbe-miR-137-3p	bfl-miR-137	mdo-miR-137b-3p,pma-miR-137-3p
bbe-miR-705-5p	bfl-miR-705	mmu-miR-705
bbe-miR-92b-3p	bfl-miR-92b-3p	nle-miR-92b,dno-miR-92b-3p,cpi-miR-92c-3p,pma-miR-92a,ocu-miR-92a-3p,pny-miR-92,cli-miR-92-3p
bbe-miR-124-3p	bfl-miR-124-3p	ocu-miR-124-3p,fru-miR-124,pbv-miR-124a-3p,bta-miR-124b,bta-miR-124a,oan-miR-124a-1-3p,oha-miR-124-4-3p,pbv-miR-124b-3p,gga-miR-124c-5p,oan-miR-124a-2-3p
bbe-miR-125a-3p	bfl-miR-125a-3p	ocu-miR-125b-3p,cli-miR-125-3p,efu-miR-125a,mml-miR-125b-1-3p
bbe-miR-133-5p	bfl-miR-133	ocu-miR-133a-3p,oni-miR-133a,efu-miR-133-3p,oar-miR-133,pbv-miR-133c-3p,rno-miR-133c,mdo-miR-133b-3p,oni-miR-133b,xla-miR-133d
bbe-miR-133-3p	bfl-miR-133	ocu-miR-133a-5p,oha-miR-133a-2-5p,efu-miR-133-5p,mml-miR-133c-5p,mdo-miR-133a-1-5p,bta-miR-133c,pma-miR-133b-5p
bbe-miR-1-5p	bfl-miR-1-3p	ocu-miR-1-3p,cpo-miR-1a-3p,pny-miR-1,cja-miR-1a,rno-miR-1b,oha-miR-1b-3p,cja-miR-1b-5p,oha-miR-1c-5p,pma-miR-1c-3p,oha-miR-1d-3p,rno-miR-3571
bbe-miR-200c-3p	bfl-miR-200c	ocu-miR-141-3p,cpo-miR-200a-3p,pny-miR-200a,ssc-miR-141,ssa-miR-200b-3p,pny-miR-200b
bbe-miR-216-5p	bfl-miR-216-5p	ocu-miR-216a-5p,xla-miR-216-5p,ssc-miR-216,cja-miR-216a,ssa-miR-216b-5p,pny-miR-216b
bbe-miR-219-5p	bfl-miR-219	ocu-miR-219b-5p,ocu-miR-219a-5p,oni-miR-219d,pny-miR-219b,oni-miR-219c-5p,nbr-miR-219c,mze-miR-219a,abu-miR-219-5p,bta-miR-219b-3p,chi-miR-219,mmu-miR-219c-3p
bbe-miR-33-5p	bfl-miR-33	ocu-miR-33a-5p,gmo-miR-33b-5p,abu-miR-33-5p,gga-miR-33-2-5p,eca-miR-33a,cja-miR-33,pma-miR-33b
bbe-miR-7-5p	bfl-miR-7	ocu-miR-7a-5p,dno-miR-7-5p,gmo-miR-7c-5p,pny-miR-7,mze-miR-7a,mze-miR-7b,pal-miR-7b-5p,efu-miR-7c,hsa-miR-3529-3p
bbe-miR-96-5p	bfl-miR-96-5p	ocu-miR-96-5p,oni-miR-96
bbe-let-7a-5p	bfl-let-7b,bfl-let-7a-5p	oga-let-7a,ocu-let-7a-5p,rno-miR-3596a,gga-let-7j-5p,oga-let-7e,oga-let-7c,oga-let-7f,ocu-let-7f-5p,ocu-let-7c-5p,cpo-let-7e-5p,gmo-let-7g-5p,pny-let-7g
bbe-miR-100-5p	bfl-miR-100-5p	oga-miR-100,ocu-miR-100-5p,gmo-miR-100a-5p,oha-miR-99b-5p,oga-miR-99a,ocu-miR-99a-5p,gmo-miR-100b-5p,gmo-miR-99-5p,pny-miR-99b,xtr-miR-99,pma-miR-100b
bbe-miR-10a-5p	bfl-miR-10a-5p	oga-miR-10a,ocu-miR-10a-5p,gmo-miR-10d-5p,pny-miR-10d,oga-miR-10,pha-miR-10b,ocu-miR-10b-5p,gmo-miR-10c-5p,pny-miR-10c
bbe-miR-125a-5p	bfl-miR-125b,bfl-miR-125a-5p	oga-miR-125b,mmr-miR-125a,ocu-miR-125b-5p,cja-miR-125,cli-miR-125-5p,ssa-miR-125a-5p,ola-miR-125c,rno-miR-3588,dre-miR-125c-5p
bbe-miR-125b-3p	bfl-miR-125b,bfl-miR-125a-5p	oga-miR-125b,mmr-miR-125a,ocu-miR-125b-5p,cja-miR-125,cli-miR-125-5p,ssa-miR-125a-5p,ola-miR-125c,rno-miR-3588,dre-miR-125c-5p
bbe-miR-210-5p	bfl-miR-210-3p	oga-miR-210,dno-miR-210-3p,rno-miR-3574,mdo-miR-210b-5p,gga-miR-210a-3p
bbe-miR-29b-3p	bfl-miR-29b-3p	oga-miR-29b,dre-miR-29b3-3p,ocu-miR-29b-3p,pma-miR-29c,ssa-miR-29c-3p,ssa-miR-29a-3p,rno-miR-3587,bta-miR-29e,xtr-miR-29d
bbe-miR-92a-3p	bfl-miR-92a,bfl-miR-92c	oga-miR-92a,mmr-miR-92b,ocu-miR-92a-3p,gmo-miR-92-3p,pny-miR-92
bbe-miR-92c-3p	bfl-miR-92c,bfl-miR-92a	oga-miR-92a,mmr-miR-92b,ocu-miR-92a-3p,gmo-miR-92-3p,pny-miR-92,tgu-miR-25
bbe-miR-190-5p	bfl-miR-190	pal-miR-190b-5p,xla-miR-190-5p,pny-miR-190b,xtr-miR-190
bbe-miR-100-3p	bfl-miR-100-3p	pma-miR-100a-3p,rno-miR-99a-3p,cpo-miR-99b-3p,xla-miR-99-3p,cgr-miR-99b,pma-miR-100c
bbe-miR-281-3p	bfl-miR-281	pma-miR-281a
bbe-miR-184-3p	bfl-miR-184-3p	pny-miR-184a,ipu-miR-184,ocu-miR-184-3p,pny-miR-184b,gga-miR-184b-5p
bbe-miR-22-3p	bfl-miR-22-3p	pny-miR-22c,ssa-miR-22b-3p,ipu-miR-22b
bbe-miR-31-5p	bfl-miR-31-5p	pny-miR-31,cli-miR-31-5p,xtr-miR-31a,rno-miR-31a-5p,ocu-miR-31-3p,rno-miR-31a-3p
bbe-miR-183-5p	bfl-miR-183	xla-miR-183-5p,oni-miR-183,rno-miR-3553
bbe-miR-375-3p	bfl-miR-375	xla-miR-375-3p,pny-miR-375,pma-miR-375a-3p,pma-miR-375b-3p
bbe-let-7a-3p	bfl-let-7a-3p
bbe-miR-1-3p	bfl-miR-1-5p
bbe-miR-10a-3p	bfl-miR-10a-3p
bbe-miR-10b-5p	bfl-miR-10b
bbe-miR-129a-5p	bfl-miR-129a-5p
bbe-miR-129b-5p	bfl-miR-129b
bbe-miR-135a-5p	bfl-miR-135a,bfl-miR-135b
bbe-miR-135b-5p	bfl-miR-135b,bfl-miR-135a
bbe-miR-153-3p	bfl-miR-153
bbe-miR-182a-3p	bfl-miR-182b-3p
bbe-miR-182a-5p	bfl-miR-182a
bbe-miR-182b-3p	bfl-miR-182b-3p
bbe-miR-182c-5p	bfl-miR-182c
bbe-miR-182d-3p	bfl-miR-182d
bbe-miR-184-5p	bfl-miR-184-5p
bbe-miR-200b-3p	bfl-miR-200a
bbe-miR-2013-3p	bfl-miR-2013
bbe-miR-2056-3p	bfl-miR-2056
bbe-miR-2057-5p	bfl-miR-2057
bbe-miR-2058-3p	bfl-miR-2058-3p
bbe-miR-2058-5p	bfl-miR-2058-5p
bbe-miR-2059-5p	bfl-miR-2059-3p
bbe-miR-2061-5p	bfl-miR-2061
bbe-miR-2062-3p	bfl-miR-2062-3p
bbe-miR-2062-5p	bfl-miR-2062-5p
bbe-miR-2063-5p	bfl-miR-2063
bbe-miR-2064-5p	bfl-miR-2064
bbe-miR-2066-5p	bfl-miR-2066
bbe-miR-2067-3p	bfl-miR-2067
bbe-miR-2068-3p	bfl-miR-2068-3p
bbe-miR-2068-5p	bfl-miR-2068-5p
bbe-miR-2069-3p	bfl-miR-2069
bbe-miR-2070-5p	bfl-miR-2070-5p
bbe-miR-2071-3p	bfl-miR-2071-5p
bbe-miR-2071-5p	bfl-miR-2071-3p
bbe-miR-2072-3p	bfl-miR-2072-3p
bbe-miR-2072-5p	bfl-miR-2072-5p
bbe-miR-2076-3p	bfl-miR-2076-3p
bbe-miR-2076-5p	bfl-miR-2076-5p
bbe-miR-210-3p	bfl-miR-210-5p
bbe-miR-216-3p	bfl-miR-216-3p
bbe-miR-22-5p	bfl-miR-22-5p
bbe-miR-242-5p	bfl-miR-242
bbe-miR-252a-5p	bfl-miR-252a
bbe-miR-252b-3p	bfl-miR-252b-3p
bbe-miR-252b-5p	bfl-miR-252b-5p
bbe-miR-278-5p	bfl-miR-278
bbe-miR-29a-5p	bfl-miR-29a-5p
bbe-miR-29b-5p	bfl-miR-29b-5p
bbe-miR-31-3p	bfl-miR-31-3p
bbe-miR-34a-5p	bfl-miR-34a
bbe-miR-34b-3p	bfl-miR-34b-3p
bbe-miR-34b-5p	bfl-miR-34b-5p
bbe-miR-34d-5p	bfl-miR-34d,bfl-miR-34e
bbe-miR-34g-5p	bfl-miR-34b-3p
bbe-miR-4057-3p	bfl-miR-4057
bbe-miR-4856a-5p	bfl-miR-4856a,bfl-miR-4856b-5p
bbe-miR-4857-5p	bfl-miR-4857
bbe-miR-4859-3p	bfl-miR-4859-3p
bbe-miR-4859-5p	bfl-miR-4859-5p
bbe-miR-4860-3p	bfl-miR-4860-3p
bbe-miR-4860-5p	bfl-miR-4860-5p
bbe-miR-4861-3p	bfl-miR-4861
bbe-miR-4863-3p	bfl-miR-4863-3p
bbe-miR-4863-5p	bfl-miR-4863-5p
bbe-miR-4864-3p	bfl-miR-4864-3p
bbe-miR-4864-5p	bfl-miR-4864-5p
bbe-miR-4865-3p	bfl-miR-4865-3p
bbe-miR-4865-5p	bfl-miR-4865-5p
bbe-miR-4866-3p	bfl-miR-4866-3p
bbe-miR-4866-5p	bfl-miR-4866-5p
bbe-miR-4867-3p	bfl-miR-4867
bbe-miR-4868a-3p	bfl-miR-4868a
bbe-miR-4868b-3p	bfl-miR-4868b
bbe-miR-4868c-3p	bfl-miR-4868c-5p
bbe-miR-4868c-5p	bfl-miR-4868c-3p
bbe-miR-4869-3p	bfl-miR-4869-3p
bbe-miR-4869-5p	bfl-miR-4869-5p
bbe-miR-4873-5p	bfl-miR-4873
bbe-miR-4874-3p	bfl-miR-4874-3p
bbe-miR-4874-5p	bfl-miR-4874-5p
bbe-miR-4876-3p	bfl-miR-4876
bbe-miR-4877-3p	bfl-miR-4877
bbe-miR-4878-5p	bfl-miR-4878
bbe-miR-4879-5p	bfl-miR-4879
bbe-miR-4880-5p	bfl-miR-4880
bbe-miR-4887-5p	bfl-miR-4887
bbe-miR-4888-5p	bfl-miR-4888
bbe-miR-4890-5p	bfl-miR-4890
bbe-miR-4891-5p	bfl-miR-4891-5p
bbe-miR-4904-3p	bfl-miR-4904-3p
bbe-miR-4904-5p	bfl-miR-4904-5p
bbe-miR-4928-3p	bfl-miR-4928
bbe-miR-71-3p	bfl-miR-71-3p
bbe-miR-71-5p	bfl-miR-71-5p
bbe-miR-9-3p	bfl-miR-9-3p
bbe-miR-92b-5p	bfl-miR-92b-5p
bbe-miR-92d-5p	bfl-miR-92d-5p
bbe-miR-96-3p	bfl-miR-96-3p
novel_mir1	bfl-miR-4871-3p
