# Supplementary material for: Genome-Wide Identification and Transcriptomic Analysis of MicroRNAs Across Various Amphioxus Organs Using Deep Sequencing
Source: Front Genet. 2019 Sep 26;10:877. doi: 10.3389/fgene.2019.00877 (PMC6775235; doi:10.3389/fgene.2019.00877)
Supplement: Supplementary File 1 — Taqman probe information of randomly selected miRNAs used in qRT-PCR analysis. [file Presentation_1.zip › Supplementary File 6.xlsx]

## Sheet: Novel miRNA
Supplementary File 6
miRNA id	Position(chr:start:end:strand)	Sequence(mature)	Sequence(precursor)
novel_mir1	scaffold65:1615720..1615783:+	uuuggcacugguacuuuggagu	ucugaagcaccuguugccaaaggcauccacagugagaaaccuuuggcacugguacuuuggagu
novel_mir2	scaffold8:2495396..2495455:+	ucuugggcauguagguuaugag	ucuugggcauguagguuaugaguuuucuccucuauuucauaaccugugugccgaagauu
novel_mir3	scaffold5:5139977..5140025:+	uggcuaauggacacuccucugg	agaggaguguccauuaucaucuucaguggcuaauggacacuccucugg
novel_mir4	scaffold6:4575821..4575881:-	augcaaaaaggauuacuagagu	ucuaguaauccuuuuugcaugagauauccggcauuaucaugcaaaaaggauuacuagagu
novel_mir5	scaffold81:1410191..1410250:+	uccucuguaguccauguaggcu	uccucuguaguccauguaggcuagugacaacagggagccggcgguaacuacggaggaug
novel_mir6	scaffold17:1989906..1989966:-	cgggacuuaggaggaacagucgg	cgggacuuaggaggaacagucgguaaaacauggcggccuacuggccuccaaagucccggu
novel_mir7	scaffold33:1446294..1446366:+	uugcguagcgaaaauccggaug	auccggauuuucacuacgcaacacucgaaaaaaaaucuuuuuuucgagcguugcguagcgaaaauccggaug
novel_mir8	scaffold110:10547..10624:+	ggaguugguccgcuagagagu	ggaguugguccgcuagagaguacaauuugccgcacccgacgucucauaauguacccucucuggcuggcaaacucccc
novel_mir9	scaffold373:14800..14850:+	acucuccgugcuguuccugaacgg	acucuccgugcuguuccugaacgggaacguucaguguggcgugggcgugg
novel_mir10	scaffold42:2705269..2705328:-	cucgauccggggaccucuuggcu	auucaagaggucccggguaucgauggcaugucaggacucgauccggggaccucuuggcu
novel_mir11	scaffold151:243633..243702:+	gguggcggcagugguggcu	gcggcagugguggcuccggcgguagcggaagcagcagugguggcuccggcgguggcggcagugguggcu
novel_mir12	scaffold15:2442458..2442550:-	caggcagcaggacggugu	caggcagcaggacggugucguugggcacgggggucgugcuguugaacaccgucccccaguccggcggcaacgugccguucccggcgucuguc
novel_mir13	scaffold205:282439..282504:-	uucuggauaggcauggacuauu	uggucucuguguauccaagaacguggauuugccccaggcacgguucuggauaggcauggacuauu
novel_mir14	scaffold123:54728..54788:-	aggaacuuggaaacgcaguugg	aggaacuuggaaacgcaguugguaguguuuauguucccaacuggcuuucuauguucuugu
novel_mir15	scaffold5:7321640..7321704:-	uuuuggauucguguggacuauc	uagucuccgcguguccaagacguagauuugcccuuuuccccguuuuggauucguguggacuauc
novel_mir16	scaffold26:242534..242594:-	aggacacucuccaagcuguuga	aggacacucuccaagcuguugauuuucucugacgacaucaacagcuuggagaguguccug
novel_mir17	scaffold128:369078..369139:+	cggacuaucaucucagagcaga	cggacuaucaucucagagcagaguagccucuaccgggcucugcucugagaugauaguuucc
novel_mir18	scaffold9:4755789..4755844:-	uggacuagcgcaccggacu	uggacuagcgcaccggacuucuaguuggaucagcuauucggagguuguggguucg
novel_mir19	scaffold19:414171..414235:+	agacuggccaauuugauacugu	aguaucaaauuggccagucuguaaccacguggggaaaugguuagacuggccaauuugauacugu
novel_mir20	scaffold40:721200..721257:+	uguuucgauaaugguuuuugcu	uguuucgauaaugguuuuugcuauuuauugguacagcaagaaccaguauacgaaaca
novel_mir21	scaffold127:498315..498380:-	uggucuccgcguauccaagaac	uggucuccgcguauccaagaacauacauuugcucaaggaacgguucuggauacgcguagaucauc
novel_mir22	scaffold106:65393..65452:-	uguacuccugaggcugguuaac	uagccagccacaggaguacacuuugcaaccgauagaguguacuccugaggcugguuaac
novel_mir23	scaffold12:2038451..2038518:-	cuucuuacugaaguauuucuug	cuucuuacugaaguauuucuuggcuacacauauauauauaggagcaagaaaucuucggugaggagcu
