# Supplementary material for: Genome-Wide Identification and Transcriptomic Analysis of MicroRNAs Across Various Amphioxus Organs Using Deep Sequencing
Source: Front Genet. 2019 Sep 26;10:877. doi: 10.3389/fgene.2019.00877 (PMC6775235; doi:10.3389/fgene.2019.00877)
Supplement: Supplementary File 1 — Taqman probe information of randomly selected miRNAs used in qRT-PCR analysis. [file Presentation_1.zip › Supplementary File 8.XLSX]

## Sheet: Sheet 1
Supplementary File 8
miRNA	t score	Max JS score	Specific tissue (with Max JS score)	Second best JS score	Tissue (with second best JS score)	Conserved annotation with B. floridae	Conserved annotation with vertebrates
bbe-miR-182a-3p	0.899882	0.300916	Skin	0.26	Muscle	bfl-miR-182b-3p
bbe-miR-182a-5p	0.924285	0.272968	Skin	0.21	Muscle	bfl-miR-182a
bbe-miR-182b-3p	0.911125	0.332287	Skin	0.32	Muscle	bfl-miR-182b-3p
bbe-miR-182b-5p	0.922612	0.310449	Skin	0.26	Muscle
bbe-miR-182c-5p	0.943339	0.358883	Skin	0.31	Muscle	bfl-miR-182c
bbe-miR-182d-3p	0.916961	0.338604	Skin	0.32	Muscle	bfl-miR-182d
novel_mir1	0.875035	0.226925	Skin	0.20	Muscle	bfl-miR-4871-3p
bbe-miR-2068-5p	0.876242	0.119926	Ovary	0.10	Nerve_cord	bfl-miR-2068-5p
bbe-miR-4873-5p	0.961838	0.343219	Ovary	0.34	Notochord	bfl-miR-4873
novel_mir9	0.987685	0.676116	Ovary	0.08	Hepatic_caecun
bbe-miR-2068-3p	0.916862	0.450576	Notochord	0.32	Muscle	bfl-miR-2068-3p
bbe-miR-4889b-3p	0.967544	0.548643	Notochord	0.42	Intestine
bbe-miR-124-3p	0.996384	0.734366	Nerve_cord	0.62	Notochord	bfl-miR-124-3p	ocu-miR-124-3p,fru-miR-124,pbv-miR-124a-3p,bta-miR-124b,bta-miR-124a,oan-miR-124a-1-3p,oha-miR-124-4-3p,pbv-miR-124b-3p,gga-miR-124c-5p,oan-miR-124a-2-3p
bbe-miR-124-5p	0.987985	0.570961	Nerve_cord	0.46	Notochord	bfl-miR-124-5p	ccr-miR-124b,dre-miR-124-6-5p
bbe-miR-137-3p	0.983927	0.506444	Nerve_cord	0.36	Muscle	bfl-miR-137	mdo-miR-137b-3p,pma-miR-137-3p
bbe-miR-153-3p	0.975475	0.574404	Nerve_cord	0.23	Hepatic_caecun	bfl-miR-153
bbe-miR-183-5p	0.905445	0.24751	Nerve_cord	0.21	Skin	bfl-miR-183	xla-miR-183-5p,oni-miR-183,rno-miR-3553
bbe-miR-2061-5p	0.855102	0.150644	Nerve_cord	0.11	Muscle	bfl-miR-2061
bbe-miR-219-3p	0.993122	0.669146	Nerve_cord	0.55	Notochord
bbe-miR-219-5p	0.999691	0.919705	Nerve_cord	0.51	Notochord	bfl-miR-219	ocu-miR-219b-5p,ocu-miR-219a-5p,oni-miR-219d,pny-miR-219b,oni-miR-219c-5p,nbr-miR-219c,mze-miR-219a,abu-miR-219-5p,bta-miR-219b-3p,chi-miR-219,mmu-miR-219c-3p
bbe-miR-252a-3p	0.988812	0.704052	Nerve_cord	0.32	Notochord
bbe-miR-252a-5p	0.996991	0.760607	Nerve_cord	0.67	Nerve_cord	bfl-miR-252a
bbe-miR-252b-3p	0.990116	0.654658	Nerve_cord	0.39	Notochord	bfl-miR-252b-3p
bbe-miR-252b-5p	0.99685	0.755189	Nerve_cord	0.75	Notochord	bfl-miR-252b-5p
bbe-miR-4860-3p	0.963981	0.436312	Nerve_cord	0.41	Muscle	bfl-miR-4860-3p
bbe-miR-4860-5p	0.945674	0.294849	Nerve_cord	0.22	Notochord	bfl-miR-4860-5p
bbe-miR-4861-3p	0.877152	0.143378	Nerve_cord	0.11	Notochord	bfl-miR-4861
bbe-miR-4865-3p	0.989338	0.596145	Nerve_cord	0.52	Notochord	bfl-miR-4865-3p
bbe-miR-4874-5p	0.937626	0.24784	Nerve_cord	0.18	Hepatic_caecun	bfl-miR-4874-5p
bbe-miR-4876-3p	0.98712	0.534913	Nerve_cord	0.42	Notochord	bfl-miR-4876
bbe-miR-4904-3p	0.976999	0.501016	Nerve_cord	0.38	Notochord	bfl-miR-4904-3p
bbe-miR-4904-5p	0.992847	0.646192	Nerve_cord	0.51	Skin	bfl-miR-4904-5p
bbe-miR-4928-3p	0.969007	0.397152	Nerve_cord	0.39	Hepatic_caecun	bfl-miR-4928
bbe-miR-9-3p	0.983131	0.493111	Nerve_cord	0.42	Muscle	bfl-miR-9-3p
bbe-miR-9-5p	0.992545	0.626004	Nerve_cord	0.53	Notochord	bfl-miR-9-5p	gga-miR-9-5p,mze-miR-9,oha-miR-9-3p,ssa-miR-9a-5p,pol-miR-9b-5p,eca-miR-9a,ssc-miR-9-2,ssc-miR-9-1,mdo-miR-9c-3p,mmu-miR-9b-3p
bbe-miR-96-3p	0.871996	0.250124	Nerve_cord	0.18	Skin	bfl-miR-96-3p
novel_mir10	0.969013	0.424497	Nerve_cord	0.28	Muscle
novel_mir20	0.95756	0.453278	Nerve_cord	0.22	Hepatic_caecun
bbe-miR-133-3p	0.970507	0.46735	Muscle	0.35	Nerve_cord	bfl-miR-133	ocu-miR-133a-5p,oha-miR-133a-2-5p,efu-miR-133-5p,mml-miR-133c-5p,mdo-miR-133a-1-5p,bta-miR-133c,pma-miR-133b-5p
bbe-miR-133-5p	0.950462	0.352501	Muscle	0.27	Notochord	bfl-miR-133	ocu-miR-133a-3p,oni-miR-133a,efu-miR-133-3p,oar-miR-133,pbv-miR-133c-3p,rno-miR-133c,mdo-miR-133b-3p,oni-miR-133b,xla-miR-133d
bbe-miR-1-5p	0.916908	0.267528	Muscle	0.21	Notochord	bfl-miR-1-3p	ocu-miR-1-3p,cpo-miR-1a-3p,pny-miR-1,cja-miR-1a,rno-miR-1b,oha-miR-1b-3p,cja-miR-1b-5p,oha-miR-1c-5p,pma-miR-1c-3p,oha-miR-1d-3p,rno-miR-3571
bbe-miR-2057-5p	0.863663	0.343025	Muscle	0.22	Notochord	bfl-miR-2057
bbe-miR-2058-5p	0.880131	0.353593	Muscle	0.31	Skin	bfl-miR-2058-5p
bbe-miR-4859-3p	0.933124	0.251612	Muscle	0.16	Notochord	bfl-miR-4859-3p
bbe-miR-4878-5p	0.964649	0.425573	Muscle	0.42	Notochord	bfl-miR-4878
novel_mir16	0.926927	0.365162	Muscle	0.19	Intestine
bbe-miR-10c-5p	0.978966	0.493589	Intestine	0.33	Muscle	bfl-miR-10c	gmo-miR-10c-5p,pny-miR-10c,ssa-miR-10a-5p
bbe-miR-2070-5p	0.954841	0.308107	Intestine	0.22	Gill	bfl-miR-2070-5p
bbe-miR-242-5p	0.884733	0.233179	Hepatic_caecum	0.16	Ovary	bfl-miR-242
bbe-miR-31-3p	0.968042	0.463372	Hepatic_caecum	0.27	Intestine	bfl-miR-31-3p
bbe-miR-31-5p	0.850425	0.154038	Hepatic_caecum	0.11	Intestine	bfl-miR-31-5p	pny-miR-31,cli-miR-31-5p,xtr-miR-31a,rno-miR-31a-5p,ocu-miR-31-3p,rno-miR-31a-3p
bbe-miR-375-3p	0.932365	0.269661	Hepatic_caecum	0.19	Gill	bfl-miR-375	xla-miR-375-3p,pny-miR-375,pma-miR-375a-3p,pma-miR-375b-3p
bbe-miR-4856a-5p	0.907589	0.233368	Hepatic_caecum	0.16	Intestine	bfl-miR-4856a,bfl-miR-4856b-5p
bbe-miR-4857-5p	0.864689	0.207445	Hepatic_caecum	0.21	Intestine	bfl-miR-4857
bbe-miR-4868a-3p	0.994017	0.664215	Hepatic_caecum	0.63	Gill	bfl-miR-4868a
bbe-miR-4868b-3p	0.990775	0.600594	Hepatic_caecum	0.58	Gill	bfl-miR-4868b
bbe-miR-4868c-3p	0.979756	0.480064	Hepatic_caecum	0.43	Intestine	bfl-miR-4868c-5p
bbe-miR-4869-5p	0.88815	0.239859	Hepatic_caecum	0.17	Intestine	bfl-miR-4869-5p
novel_mir13	0.938106	0.335842	Hepatic_caecum	0.21	Intestine
bbe-miR-135a-5p	0.938102	0.276414	Gill	0.25	Hepatic_caecun	bfl-miR-135a,bfl-miR-135b
bbe-miR-135b-5p	0.923506	0.252202	Gill	0.21	Intestine	bfl-miR-135b,bfl-miR-135a
bbe-miR-193b-3p	0.887827	0.303297	Gill	0.24	Muscle
bbe-miR-200a-3p	0.928346	0.297623	Gill	0.29	Hepatic_caecun
bbe-miR-2013-3p	0.903123	0.281095	Gill	0.22	Muscle	bfl-miR-2013
bbe-miR-2063-5p	0.920278	0.223837	Gill	0.19	Muscle	bfl-miR-2063
bbe-miR-2071-3p	0.980889	0.4708	Gill	0.35	Muscle	bfl-miR-2071-5p
bbe-miR-2071-5p	0.981892	0.476983	Gill	0.47	Ovary	bfl-miR-2071-3p
bbe-miR-216-5p	0.87524	0.155278	Gill	0.15	Hepatic_caecun	bfl-miR-216-5p	ocu-miR-216a-5p,xla-miR-216-5p,ssc-miR-216,cja-miR-216a,ssa-miR-216b-5p,pny-miR-216b
bbe-miR-217-5p	0.88713	0.17254	Gill	0.11	Hepatic_caecun	bfl-miR-217	cgr-miR-217,oha-miR-217-5p,pma-miR-217a
bbe-miR-278-5p	0.976755	0.433802	Gill	0.42	Muscle	bfl-miR-278
bbe-miR-281-3p	0.985907	0.538631	Gill	0.53	Muscle	bfl-miR-281	pma-miR-281a
bbe-miR-281-5p	0.98355	0.512099	Gill	0.45	Notochord
bbe-miR-92b-3p	0.990148	0.577318	Gill	0.49	Hepatic_caecun	bfl-miR-92b-3p	nle-miR-92b,dno-miR-92b-3p,cpi-miR-92c-3p,pma-miR-92a,ocu-miR-92a-3p,pny-miR-92,cli-miR-92-3p
bbe-miR-92b-5p	0.967394	0.368142	Gill	0.36	Intestine	bfl-miR-92b-5p
bbe-miR-92c-3p	0.970763	0.394786	Gill	0.32	Hepatic_caecun	bfl-miR-92c,bfl-miR-92a	oga-miR-92a,mmr-miR-92b,ocu-miR-92a-3p,gmo-miR-92-3p,pny-miR-92,tgu-miR-25
novel_mir5	0.990193	0.704174	Gill	0.57	Hepatic_caecun
novel_mir6	0.993401	0.66596	Gill	0.13	Hepatic_caecun
novel_mir7	0.923249	0.482606	Gill	0.35	Muscle
novel_mir14	0.93798	0.363514	Gill	0.22	Muscle
