# Supplementary material for: Genome-Wide Identification and Transcriptomic Analysis of MicroRNAs Across Various Amphioxus Organs Using Deep Sequencing
Source: Front Genet. 2019 Sep 26;10:877. doi: 10.3389/fgene.2019.00877 (PMC6775235; doi:10.3389/fgene.2019.00877)
Supplement: Supplementary File 1 — Taqman probe information of randomly selected miRNAs used in qRT-PCR analysis. [file Presentation_1.zip › Supplementary File 9.XLSX]

## Sheet: Sheet1
Supplementary File 9
Gene ontology	GO term id	GO term description	FDR
Skin
biological process	GO:0032502	developmental process	0.00246031
biological process	GO:0048644	muscle organ morphogenesis	0.0042768
biological process	GO:0060415	muscle tissue morphogenesis	0.00713716
biological process	GO:0048856	anatomical structure development	0.00854323
biological process	GO:0006915	apoptotic process	0.0092691
biological process	GO:0010623	developmental programmed cell death	0.00987165
biological process	GO:0007154	cell communication	0.0138049
biological process	GO:0051716	cellular response to stimulus	0.0149006
biological process	GO:0008544	epidermis development	0.0222547
biological process	GO:0050678	regulation of epithelial cell proliferation	0.0382406
biological process	GO:0010224	response to UV-B	0.0465985
biological process	GO:0009612	response to mechanical stimulus	0.0496219
Ovary
biological process	GO:0023052	signaling	0.0312778
biological process	GO:0007165	signal transduction	0.0354306
biological process	GO:0044700	single organism signaling	0.041339
biological process	GO:0008406	gonad development	0.0430338
biological process	GO:0006952	defense response	0.0481542
Muscle
biological process	GO:0044057	regulation of system process	0.0193693
biological process	GO:0065007	biological regulation	0.0210716
biological process	GO:0051239	regulation of multicellular organismal process	0.022879
biological process	GO:0032501	multicellular organismal process	0.0297382
biological process	GO:0042157	lipoprotein metabolic process	0.031538
biological process	GO:0055008	cardiac muscle tissue morphogenesis	0.0404105
biological process	GO:0055002	striated muscle cell development	0.0496651
Intestine
biological process	GO:0006915	apoptotic process	0.02998
biological process	GO:0008219	cell death	0.0301922
biological process	GO:0016265	death	0.0322204
biological process	GO:0012501	programmed cell death	0.0388394
biological process	GO:0044281	small molecule metabolic process	0.0411529
biological process	GO:0006508	proteolysis	0.0443529
biological process	GO:0002376	immune system process	0.0489857
biological process	GO:1901564	organonitrogen compound metabolic process	0.0493161
Hepatic caecum
biological process	GO:0070887	cellular response to chemical stimulus	0.00199728
biological process	GO:0046942	carboxylic acid transport	0.00231141
biological process	GO:0006066	alcohol metabolic process	0.00273497
biological process	GO:0009605	response to external stimulus	0.00350606
biological process	GO:0043436	oxoacid metabolic process	0.00363602
biological process	GO:0043170	macromolecule metabolic process	0.00381534
biological process	GO:0019538	protein metabolic process	0.00441194
biological process	GO:0006790	sulfur compound metabolic process	0.00607139
biological process	GO:0071310	cellular response to organic substance	0.00749194
biological process	GO:1901615	organic hydroxy compound metabolic process	0.0111624
biological process	GO:0008152	metabolic process	0.0201035
biological process	GO:0010031	circumnutation	0.0321742
biological process	GO:0006855	drug transmembrane transport	0.0463537
Gill
biological process	GO:0007166	cell surface receptor signaling pathway	0.000102958
biological process	GO:0009888	tissue development	0.000180608
biological process	GO:0012501	programmed cell death	0.000849923
biological process	GO:0042221	response to chemical stimulus	0.00159243
biological process	GO:0070887	cellular response to chemical stimulus	0.0032236
biological process	GO:0010033	response to organic substance	0.00402792
biological process	GO:0006865	amino acid transport	0.00487536
biological process	GO:1901605	alpha-amino acid metabolic process	0.00549053
biological process	GO:0008219	cell death	0.00628088
biological process	GO:0016265	death	0.00872872
biological process	GO:0009605	response to external stimulus	0.00905939
biological process	GO:0009719	response to endogenous stimulus	0.0102347
biological process	GO:0009725	response to hormone stimulus	1.12893e-05
biological process	GO:0006468	protein phosphorylation	0.0147697
biological process	GO:0016568	chromatin modification	0.0166889
biological process	GO:0035556	intracellular signal transduction	0.02383
biological process	GO:0031667	response to nutrient levels	0.024299
biological process	GO:0051171	regulation of nitrogen compound metabolic process	0.0296316
biological process	GO:0007186	G-protein coupled receptor signaling pathway	0.0334112
biological process	GO:2001141	regulation of RNA biosynthetic process	0.0412752
biological process	GO:0060429	epithelium development	0.0458975
biological process	GO:0045595	regulation of cell differentiation	0.0470942
biological process	GO:0033554	cellular response to stress	0.0491086
Nerve cord
biological process	GO:0050794	regulation of cellular process	0.000154161
biological process	GO:0050896	response to stimulus	0.000314815
biological process	GO:0007274	neuromuscular synaptic transmission	3.88381e-08
biological process	GO:0030111	regulation of Wnt receptor signaling pathway	0.000548932
biological process	GO:0050795	regulation of behavior	0.000591883
biological process	GO:0042749	regulation of circadian sleep/wake cycle	0.000629453
biological process	GO:0042221	response to chemical stimulus	0.000710878
biological process	GO:0043933	macromolecular complex subunit organization	0.000836347
biological process	GO:0009416	response to light stimulus	0.000902462
biological process	GO:0006412	translation	0.00117231
biological process	GO:0042747	circadian sleep/wake cycle, REM sleep	0.00142046
biological process	GO:0002090	regulation of receptor internalization	0.00169257
biological process	GO:0042745	circadian sleep/wake cycle	0.0020088
biological process	GO:0022410	circadian sleep/wake cycle process	0.00224584
biological process	GO:0007623	circadian rhythm	0.0028368
biological process	GO:0007632	visual behavior	0.00293928
biological process	GO:0048699	generation of neurons	0.00458301
biological process	GO:0042752	regulation of circadian rhythm	0.00616476
biological process	GO:0044704	single-organism reproductive behavior	0.00845623
biological process	GO:0007612	learning	0.0107048
biological process	GO:0006474	N-terminal protein amino acid acetylation	0.0291113
biological process	GO:0042493	response to drug	0.0309802
biological process	GO:0022008	neurogenesis	0.0373534
biological process	GO:0030431	sleep	0.0432325
biological process	GO:0010874	regulation of cholesterol efflux	0.0473948
biological process	GO:0014033	neural crest cell differentiation	0.0480948
biological process	GO:0051588	regulation of neurotransmitter transport	0.0497969
Notochord
biological process	GO:0044057	regulation of system process	5.55894e-05
biological process	GO:0043009	chordate embryonic development	0.00224296
biological process	GO:0048869	cellular developmental process	0.0244393
biological process	GO:0001932	regulation of protein phosphorylation	0.461237
biological process	GO:0048699	generation of neurons	0.0480738
biological process	GO:0008104	protein localization	0.479279
biological process	GO:0042325	regulation of phosphorylation	0.490761
biological process	GO:0030154	cell differentiation	0.492291
